# Supplementary material for: Current and prospective roles of magnetic resonance imaging in mild traumatic brain injury
Source: Brain Commun. 2025 Mar 25;7(2):fcaf120. doi: 10.1093/braincomms/fcaf120 (PMC12001801; doi:10.1093/braincomms/fcaf120)
Supplement: fcaf120_Supplementary_Data [file fcaf120_supplementary_data.zip]

Archive with 4 entries (4 files):
- Supplementary_Appendix_1_Search strategy.docx
- Supplementary_Table_1.docx
- Supplementary_Table_2.docx
- Supplementary_Table_3.docx
